# Supplementary material for: Earlier Comprehensive Cancer Genomic Profiling in Gynecologic Cancers May Facilitate Genotype‐Matched Therapy: A Prospective Single‐Institution Study
Source: Obstet Gynecol Int. 2026 Jun 18;2026:9990671. doi: 10.1155/ogi/9990671 (PMC13277764; doi:10.1155/ogi/9990671)
Supplement: Supplementary file 2 — Supporting Information 2 Supporting Table 1. Summary of presumed germline pathogenic variants identified by CGP, including the status of genetic counseling and germline confirmatory testing for each case. [file OGI-2026-9990671-s001.xlsx]

## Sheet: Table S1
	Supplementary Table 1. Presumed germline pathogenic variants identified by CGP
	Cancer type	Presumed germline pathogenic variants	Germline testing
	Ovarian cancer	BRCA2 loss	Negative in germline
	Ovarian cancer	TP53	Not requested
	Ovarian cancer	BRCA1, PALB2	BRCA1 germline variant had already been detected before CGP, and PALB2 germline variant was also detected.
	Ovarian cancer	NF1	Not requested
	Primary peritoneal cancer	NF1, TP53	Not requested
	Endometrial cancer	TP53	Not requested
	Endometrial cancer	PTEN, TP53	Not requested
	Endometrial cancer	ATM, NF1, PTEN	Not requested
	Endometrial cancer	CDKN2A	Not requested
	Leiomyosarcoma	TSC1	Not requested
	CGP, cancer genomic profiling
